# Supplementary material for: Profiling the Typical Training Load of a Law Enforcement Recruit Class
Source: Int J Environ Res Public Health. 2022 Oct 18;19(20):13457. doi: 10.3390/ijerph192013457 (PMC9603164; doi:10.3390/ijerph192013457)
Supplement: Supplementary file 1 [file ijerph-19-13457-s001.zip]

Archive with 1 entries (1 files):
- ijerph-1962988-supplementary.pdf
